# Supplementary material for: Independent Association of Thyroid Dysfunction and Inflammation Predicts Adverse Events in Patients with Heart Failure via Promoting Cell Death
Source: J Cardiovasc Dev Dis. 2022 Aug 31;9(9):290. doi: 10.3390/jcdd9090290 (PMC9503390; doi:10.3390/jcdd9090290)
Supplement: Supplementary file 1 [file jcdd-09-00290-s001.zip]

Archive with 1 entries (1 files):
- jcdd-1857894-supplementary.pdf
